# Supplementary material for: Climate Gradients Underlie Geographical Variations in iWUE and δ 15N Values of Encelia
Source: Plant Environ Interact. 2025 Aug 28;6(4):e70080. doi: 10.1002/pei3.70080 (PMC12391729; doi:10.1002/pei3.70080)
Supplement: Supplementary file 2 — Table S2: Values from single factor regression of climate and geographical parameters influencing iWUE and nitrogen isotope ratios. [file PEI3-6-e70080-s002.xlsx]

## Sheet: single_regressions
Table S2. Values from single factor regression of climate and geographical paramters influencing iWUE and nitrogen isotope ratios.
Response_Variable	Predictor	Subset	Slope_Value	Intercept_Value	Slope_Standard_Error	Intercept_Standard_Error	R_Squared	P_Value
iWUE	lat	all	0.156181	60.6922	0.251403	7.67682	0.00359393	0.535764
iWUE	lon	all	0.180553	85.9215	0.439636	49.9492	0.00157382	0.682123
iWUE	avg_ppt	all	-0.215116	68.7152	0.137359	2.36964	0.0224082	0.120281
iWUE	avg_tmin	all	0.380698	60.7719	0.358444	4.50309	0.0104323	0.290589
iWUE	avg_tmax	all	0.445688	53.169	0.40453	11.1663	0.011217	0.273047
iWUE	avg_vpd	all	3.4471	60.4015	1.65275	2.63103	0.0390662	0.0393867
iWUE	seasonal_ppt	all	-0.137623	69.9587	0.0359494	1.56898	0.120467	0.000217718
iWUE	seasonal_tmin	all	-0.255807	68.9514	0.156747	2.42239	0.0242864	0.105625
iWUE	seasonal_tmax	all	-0.263284	72.7241	0.158017	4.51891	0.025289	0.0986042
iWUE	seasonal_vpd	all	-0.952159	66.7061	1.45448	2.25683	0.00398916	0.514106
iWUE	avg_tmean	all	0.441527	56.6568	0.393908	7.88702	0.0116057	0.264844
iWUE	seasonal_tmean	all	-0.265766	70.9411	0.159214	3.48334	0.0253796	0.0979947
iWUE	lat	spring	0.28819	57.5819	0.540091	17.7573	0.00615159	0.59619
iWUE	lon	spring	0.94756	176.248	1.11507	128.577	0.0154556	0.399851
iWUE	avg_ppt	spring	-0.654771	74.9464	0.271234	3.77815	0.112442	0.0198138
iWUE	avg_tmin	spring	1.16322	54.1142	0.621436	7.14015	0.0707775	0.0675962
iWUE	avg_tmax	spring	1.25934	33.6736	0.641987	17.0936	0.0771939	0.0558749
iWUE	avg_vpd	spring	5.25964	58.8687	2.31997	4.04279	0.100505	0.0281281
iWUE	seasonal_ppt	spring	-0.218806	75.053	0.046458	2.35296	0.325334	2.31175e-05
iWUE	seasonal_tmin	spring	-1.1299	74.9052	0.636424	4.84294	0.064128	0.0824493
iWUE	seasonal_tmax	spring	-0.814116	83.8749	0.629165	13.1843	0.0351203	0.202138
iWUE	seasonal_vpd	spring	11.6446	56.7737	9.1969	8.30444	0.033677	0.211835
iWUE	avg_tmean	spring	1.28444	42.8904	0.649111	12.3293	0.0784429	0.0538475
iWUE	seasonal_tmean	spring	-1.01225	81.032	0.646761	9.16876	0.0505592	0.124411
iWUE	lat	summer	-0.2153	70.257	0.31004	8.85412	0.0081071	0.49014
iWUE	lon	summer	0.776604	151.334	0.554835	62.2882	0.032139	0.166838
iWUE	avg_ppt	summer	0.124856	61.9323	0.154786	3.01385	0.0109078	0.423117
iWUE	avg_tmin	summer	0.0300515	63.772	0.441615	5.89413	7.84798e-05	0.945977
iWUE	avg_tmax	summer	-0.12584	67.7217	0.555775	15.7553	0.000868182	0.821655
iWUE	avg_vpd	summer	-1.26807	65.9163	2.49331	3.64633	0.00436495	0.612938
iWUE	seasonal_ppt	summer	-0.000339616	64.1749	0.054667	2.03463	6.54145e-07	0.995064
iWUE	seasonal_tmin	summer	0.123416	61.7937	0.344375	6.72367	0.00217213	0.72134
iWUE	seasonal_tmax	summer	-0.0335053	65.2807	0.478667	15.9893	8.30371e-05	0.944433
iWUE	seasonal_vpd	summer	-0.451953	64.9492	1.49032	2.85134	0.00155633	0.762759
iWUE	avg_tmean	summer	-0.0339555	64.8664	0.51811	10.7746	7.27936e-05	0.947968
iWUE	seasonal_tmean	summer	0.0850496	61.9312	0.436501	11.5253	0.000643046	0.846185
iWUE	lat	californica	0.597345	36.9907	0.993778	30.447	0.0220827	0.556204
iWUE	lon	californica	-0.709822	-27.1435	1.03975	120.728	0.0283044	0.50457
iWUE	avg_ppt	californica	0.105092	53.4753	0.177677	3.38864	0.0213976	0.562464
iWUE	avg_tmin	californica	0.0220587	55.0823	1.72482	14.7025	1.02223e-05	0.989954
iWUE	avg_tmax	californica	-0.400002	64.9491	0.813852	19.7527	0.0148733	0.629752
iWUE	avg_vpd	californica	1.1724	54.5084	8.62976	5.80535	0.00115222	0.89363
iWUE	seasonal_ppt	californica	-0.0111116	55.9511	0.0338569	2.57526	0.00668687	0.747022
iWUE	seasonal_tmin	californica	0.0776039	54.5462	0.695709	6.66046	0.000777061	0.91257
iWUE	seasonal_tmax	californica	0.00708538	55.0975	0.416206	10.2109	1.81127e-05	0.986628
iWUE	seasonal_vpd	californica	4.11553	52.3113	9.17377	6.76612	0.0124224	0.659722
iWUE	avg_tmean	californica	-0.515879	63.6981	1.31891	21.6025	0.00947141	0.700852
iWUE	seasonal_tmean	californica	0.0282982	54.7943	0.530441	9.03505	0.000177847	0.958115
iWUE	lat	farinosa_phenicodonta	1.29477	28.5724	0.451226	13.9963	0.178089	0.00668063
iWUE	lon	farinosa_phenicodonta	-3.13164	-286.337	0.794334	89.9824	0.290291	0.000334818
iWUE	avg_ppt	farinosa_phenicodonta	-0.453047	75.1843	0.276573	4.66183	0.0659555	0.109662
iWUE	avg_tmin	farinosa_phenicodonta	-2.5984	103.429	0.896121	12.2545	0.181172	0.00617726
iWUE	avg_tmax	farinosa_phenicodonta	-2.93016	152.631	1.24099	35.7535	0.127941	0.0234495
iWUE	avg_vpd	farinosa_phenicodonta	4.90126	59.5232	3.9056	7.33688	0.0397943	0.217167
iWUE	seasonal_ppt	farinosa_phenicodonta	-0.27901	76.7974	0.102765	3.68065	0.162466	0.00991325
iWUE	seasonal_tmin	farinosa_phenicodonta	-0.973835	81.528	0.26685	4.05682	0.259517	0.000786958
iWUE	seasonal_tmax	farinosa_phenicodonta	-0.769248	89.1082	0.280823	7.82938	0.1649	0.00932439
iWUE	seasonal_vpd	farinosa_phenicodonta	-7.39075	78.5153	4.61889	6.68681	0.063125	0.117855
iWUE	avg_tmean	farinosa_phenicodonta	-3.15684	135.061	1.09685	23.2619	0.178973	0.00653238
iWUE	seasonal_tmean	farinosa_phenicodonta	-0.887826	86.3362	0.276465	5.91674	0.213458	0.00268903
iWUE	lat	spring_farinosa_phenicodonta	0.557024	53.9658	1.56147	53.4398	0.00702018	0.725441
iWUE	lon	spring_farinosa_phenicodonta	-8.04165	-852.525	2.75444	317.021	0.32136	0.00915092
iWUE	avg_ppt	spring_farinosa_phenicodonta	-1.42681	87.0566	1.66502	16.7769	0.0391973	0.402747
iWUE	avg_tmin	spring_farinosa_phenicodonta	-2.19905	101.811	1.63034	21.6315	0.0917959	0.194119
iWUE	avg_tmax	spring_farinosa_phenicodonta	-1.86069	125.726	2.00239	56.858	0.045775	0.365063
iWUE	avg_vpd	spring_farinosa_phenicodonta	-3.1083	79.7162	7.23131	16.0407	0.0101603	0.672414
iWUE	seasonal_ppt	spring_farinosa_phenicodonta	-0.761537	89.3856	0.232982	5.74164	0.372475	0.00426635
iWUE	seasonal_tmin	spring_farinosa_phenicodonta	-5.40621	110.585	1.15075	8.34423	0.550799	0.000179236
iWUE	seasonal_tmax	spring_farinosa_phenicodonta	-2.93828	132.503	1.57174	31.9985	0.162589	0.0779192
iWUE	seasonal_vpd	spring_farinosa_phenicodonta	-25.3457	99.3554	21.08	22.1903	0.0743442	0.244803
iWUE	avg_tmean	spring_farinosa_phenicodonta	-2.28133	120.269	1.87924	39.0945	0.075677	0.240449
iWUE	seasonal_tmean	spring_farinosa_phenicodonta	-4.72685	137.295	1.44891	19.909	0.371571	0.00432616
iWUE	lat	summer_farinosa_phenicodonta	1.57235	20.7993	0.634465	17.4102	0.2544	0.0233391
iWUE	lon	summer_farinosa_phenicodonta	-2.55875	-221.408	1.20828	134.647	0.199449	0.0483834
iWUE	avg_ppt	summer_farinosa_phenicodonta	0.0727542	62.2215	0.293591	6.34253	0.00339999	0.807088
iWUE	avg_tmin	summer_farinosa_phenicodonta	-2.35727	96.4618	0.803338	11.3032	0.323573	0.00886203
iWUE	avg_tmax	summer_farinosa_phenicodonta	-3.08157	153.644	1.3782	40.2708	0.217372	0.0382594
iWUE	avg_vpd	summer_farinosa_phenicodonta	2.35287	60.3244	7.66318	11.2034	0.00521	0.76234
iWUE	seasonal_ppt	summer_farinosa_phenicodonta	-0.0296206	64.8579	0.102917	4.5543	0.00458083	0.77678
iWUE	seasonal_tmin	summer_farinosa_phenicodonta	-1.92735	102.481	0.866903	17.5462	0.215444	0.0392429
iWUE	seasonal_tmax	summer_farinosa_phenicodonta	-0.00746566	63.9527	1.36638	46.1368	1.65852e-06	0.995701
iWUE	seasonal_vpd	summer_farinosa_phenicodonta	5.16385	54.8604	5.35407	9.40187	0.0491388	0.347589
iWUE	avg_tmean	summer_farinosa_phenicodonta	-3.19654	132.563	1.06841	23.083	0.332129	0.00782239
iWUE	seasonal_tmean	summer_farinosa_phenicodonta	-2.04522	118.769	1.34035	36.1454	0.114537	0.144416
d15n	lat	all	-0.413809	18.8116	0.0490409	1.49751	0.399553	1.69063e-13
d15n	lon	all	0.498677	62.9476	0.0994977	11.3044	0.190128	2.14484e-06
d15n	avg_ppt	all	-0.0213786	6.63211	0.0348485	0.601189	0.00350493	0.540867
d15n	avg_tmin	all	0.107302	4.99583	0.0899496	1.13003	0.0131249	0.235543
d15n	avg_tmax	all	0.123178	2.91998	0.101532	2.80261	0.0135688	0.227728
d15n	avg_vpd	all	-2.21506	9.52416	0.365574	0.581958	0.255461	2.0779e-08
d15n	seasonal_ppt	all	-0.00622863	6.50966	0.00961357	0.419577	0.00390779	0.518438
d15n	seasonal_tmin	all	0.106332	4.83306	0.038528	0.595416	0.0664554	0.00680429
d15n	seasonal_tmax	all	0.100556	3.51154	0.039027	1.11608	0.0584199	0.011341
d15n	seasonal_vpd	all	-0.958861	7.60622	0.354298	0.549742	0.0640671	0.00791861
d15n	avg_tmean	all	0.123289	3.85893	0.0988472	1.97917	0.0143307	0.215022
d15n	seasonal_tmean	all	0.105962	4.0998	0.03921	0.857847	0.0638922	0.00800711
d15n	lat	spring	-0.515252	22.3652	0.0643	2.11407	0.582623	2.82741e-10
d15n	lon	spring	0.732387	89.9689	0.175963	20.29	0.273573	0.000136654
d15n	avg_ppt	spring	-0.0605225	6.26291	0.0521334	0.726191	0.0284644	0.251665
d15n	avg_tmin	spring	-0.115792	6.81094	0.117197	1.34657	0.0207802	0.328314
d15n	avg_tmax	spring	-0.0440516	6.69404	0.122603	3.26445	0.00279861	0.721014
d15n	avg_vpd	spring	-1.68706	8.13621	0.374271	0.652205	0.306375	4.49131e-05
d15n	seasonal_ppt	spring	0.00107501	5.48875	0.0103898	0.526211	0.000232676	0.918041
d15n	seasonal_tmin	spring	0.387537	2.81667	0.106499	0.810414	0.223518	0.000690737
d15n	seasonal_tmax	spring	0.427857	-3.34069	0.0993317	2.08152	0.287411	8.59166e-05
d15n	seasonal_vpd	spring	-4.48565	9.46728	1.58644	1.43249	0.148065	0.00692373
d15n	avg_tmean	spring	-0.0862411	7.14705	0.123569	2.34709	0.0104779	0.488742
d15n	seasonal_tmean	spring	0.426992	-0.391069	0.104432	1.48048	0.266552	0.000172446
d15n	lat	summer	-0.398328	18.1856	0.086142	2.46004	0.266007	2.10035e-05
d15n	lon	summer	0.414318	53.4191	0.173985	19.5324	0.0876868	0.0204953
d15n	avg_ppt	summer	-0.0613637	8.01142	0.0496299	0.966346	0.0252566	0.2212
d15n	avg_tmin	summer	0.189668	4.43579	0.140488	1.87505	0.0299671	0.182151
d15n	avg_tmax	summer	0.169694	2.11765	0.178221	5.05228	0.0151335	0.344904
d15n	avg_vpd	summer	-3.06021	11.1415	0.701877	1.02646	0.243686	5.28559e-05
d15n	seasonal_ppt	summer	-0.0123765	7.28626	0.017583	0.654416	0.00832776	0.484269
d15n	seasonal_tmin	summer	-0.0958007	8.75472	0.110649	2.16033	0.0125461	0.390102
d15n	seasonal_tmax	summer	-0.392919	20.0022	0.145902	4.87366	0.109467	0.00920291
d15n	seasonal_vpd	summer	-2.05821	10.4871	0.400325	0.765918	0.309404	3.24971e-06
d15n	avg_tmean	summer	0.20421	2.69389	0.165223	3.43599	0.0252383	0.22137
d15n	seasonal_tmean	summer	-0.240302	13.2247	0.137515	3.63095	0.0492091	0.0857614
d15n	lat	californica	-0.911516	34.5443	0.273612	8.38283	0.409557	0.00422984
d15n	lon	californica	0.927061	114.287	0.293202	34.0445	0.384551	0.00604302
d15n	avg_ppt	californica	-0.152887	9.26195	0.050885	0.970474	0.3607	0.00839927
d15n	avg_tmin	californica	-0.52479	11.1012	0.596911	5.08813	0.0460831	0.392319
d15n	avg_tmax	californica	0.612466	-8.16907	0.24692	5.99292	0.277733	0.0246244
d15n	avg_vpd	californica	-0.384296	6.90147	3.05804	2.05718	0.000986046	0.901561
d15n	seasonal_ppt	californica	-0.0246797	8.16614	0.0103353	0.786132	0.262745	0.0296231
d15n	seasonal_tmin	californica	0.45857	2.37879	0.218339	2.0903	0.216113	0.0519144
d15n	seasonal_tmax	californica	0.347187	-1.76976	0.119228	2.92506	0.346391	0.0101851
d15n	seasonal_vpd	californica	-3.82723	9.40287	3.12785	2.30695	0.0855675	0.238819
d15n	avg_tmean	californica	0.64497	-3.8858	0.441005	7.22328	0.117918	0.162969
d15n	seasonal_tmean	californica	0.415217	-0.318591	0.156706	2.66918	0.304973	0.0174814
d15n	lat	farinosa_phenicodonta	-0.324652	15.6166	0.069648	2.16037	0.363782	3.8014e-05
d15n	lon	farinosa_phenicodonta	0.554175	68.4085	0.138859	15.73	0.29535	0.000290095
d15n	avg_ppt	farinosa_phenicodonta	0.0996985	4.13896	0.0475289	0.801133	0.103775	0.0426424
d15n	avg_tmin	farinosa_phenicodonta	0.094837	4.36359	0.173055	2.36654	0.00784124	0.586886
d15n	avg_tmax	farinosa_phenicodonta	-0.0464611	6.98058	0.233019	6.71339	0.0010451	0.843023
d15n	avg_vpd	farinosa_phenicodonta	-2.6514	10.4161	0.551311	1.03567	0.378364	2.40469e-05
d15n	seasonal_ppt	farinosa_phenicodonta	0.0388635	4.46671	0.0186641	0.668474	0.102415	0.0441031
d15n	seasonal_tmin	farinosa_phenicodonta	0.181923	3.18131	0.0457044	0.694826	0.294254	0.000299266
d15n	seasonal_tmax	farinosa_phenicodonta	0.158701	1.36045	0.0473681	1.32063	0.228035	0.00183343
d15n	seasonal_vpd	farinosa_phenicodonta	1.11044	4.11599	0.817572	1.18361	0.0462981	0.182406
d15n	avg_tmean	farinosa_phenicodonta	0.0515748	4.55415	0.212204	4.50041	0.00155207	0.809279
d15n	seasonal_tmean	farinosa_phenicodonta	0.173572	2.12671	0.046884	1.00338	0.265075	0.000675866
d15n	lat	spring_farinosa_phenicodonta	-0.356326	16.6464	0.153748	5.26188	0.229823	0.0324501
d15n	lon	spring_farinosa_phenicodonta	0.379588	48.1647	0.362957	41.7744	0.0572828	0.309485
d15n	avg_ppt	spring_farinosa_phenicodonta	0.409563	0.439619	0.163548	1.64792	0.258381	0.0221122
d15n	avg_tmin	spring_farinosa_phenicodonta	-0.47502	10.704	0.15507	2.05749	0.342671	0.00669596
d15n	avg_tmax	spring_farinosa_phenicodonta	-0.503424	18.7464	0.196069	5.5674	0.26807	0.0193734
d15n	avg_vpd	spring_farinosa_phenicodonta	-2.47109	9.82669	0.566663	1.25699	0.513728	0.000376791
d15n	seasonal_ppt	spring_farinosa_phenicodonta	0.0866414	2.61234	0.0257717	0.635122	0.385713	0.00347245
d15n	seasonal_tmin	spring_farinosa_phenicodonta	0.101788	3.77004	0.190455	1.38101	0.0156207	0.599572
d15n	seasonal_tmax	spring_farinosa_phenicodonta	0.0281787	3.90715	0.191912	3.90708	0.00119631	0.884897
d15n	seasonal_vpd	spring_farinosa_phenicodonta	-5.87524	10.5899	2.02061	2.12704	0.319585	0.00938894
d15n	avg_tmean	spring_farinosa_phenicodonta	-0.538937	15.6474	0.177824	3.69933	0.33788	0.00718799
d15n	seasonal_tmean	spring_farinosa_phenicodonta	0.0736284	3.47622	0.203607	2.7977	0.00721254	0.721846
d15n	lat	summer_farinosa_phenicodonta	-0.264096	14.0162	0.174122	4.77804	0.113321	0.146701
d15n	lon	summer_farinosa_phenicodonta	0.41227	52.7475	0.325664	36.2908	0.0817544	0.221676
d15n	avg_ppt	summer_farinosa_phenicodonta	-0.0521541	7.87085	0.0729832	1.57668	0.0275873	0.484019
d15n	avg_tmin	summer_farinosa_phenicodonta	0.411535	1.0909	0.225864	3.17797	0.155717	0.0851065
d15n	avg_tmax	summer_farinosa_phenicodonta	0.138303	2.77363	0.390699	11.4162	0.0069134	0.727461
d15n	avg_vpd	summer_farinosa_phenicodonta	-1.33242	8.72244	1.90789	2.78929	0.0263811	0.493868
d15n	seasonal_ppt	summer_farinosa_phenicodonta	-0.0104645	7.21908	0.0258423	1.14357	0.00902746	0.690295
d15n	seasonal_tmin	summer_farinosa_phenicodonta	0.338418	0.00101707	0.233031	4.71657	0.104879	0.163643
d15n	seasonal_tmax	summer_farinosa_phenicodonta	-0.14846	11.8178	0.342079	11.5506	0.0103555	0.669451
d15n	seasonal_vpd	summer_farinosa_phenicodonta	-1.19482	8.85586	1.35278	2.37552	0.0415383	0.388757
d15n	avg_tmean	summer_farinosa_phenicodonta	0.417322	-2.17988	0.313959	6.7831	0.0893837	0.200377
d15n	seasonal_tmean	summer_farinosa_phenicodonta	0.277735	-0.66771	0.352437	9.50425	0.0333498	0.440928
